# Supplementary material for: CENPA promotes clear cell renal cell carcinoma progression and metastasis via Wnt/β-catenin signaling pathway
Source: J Transl Med. 2021 Oct 9;19:417. doi: 10.1186/s12967-021-03087-8 (PMC8502268; doi:10.1186/s12967-021-03087-8)
Supplement: Supplementary file 3 — Additional file 3: Table S1. The clinicopathological features of the 120 ccRCC patients. [file 12967_2021_3087_MOESM3_ESM.xlsx]

## Sheet: Sheet1
Clinical characteristics of patients with ccRCC.
Characteristic	N (%)
Age
Mean ± SEM, years	53±13
Sex
Male/female	72/48
Tumor size
Mean ± SEM, cm	5.8±3.2
Location
Right/left	63/57
T stage
T1a	26 (21.67)
T1b	53 (44.16)
T2a	16 (13.33)
T2b	11 (9.17)
T3	5 (4.17)
T4	2 (1.67)
Unknown	7 (5.83)
N stage
N0	106 (88.33)
N1	14 (11.67)
M stage
M0	109 (90.83)
M1	11 (9.17)
Fuhrman grade
1	31 (25.83)
2	54 (45.00)
3	18 (15.00)
4	9 (7.50)
Unknown	8 (6.67)
SEM, standard error of the mean
